# Supplementary material for: The capsule of Bacillus anthracis protects it from the bactericidal activity of human defensins and other cationic antimicrobial peptides
Source: PLoS Pathog. 2022 Sep 29;18(9):e1010851. doi: 10.1371/journal.ppat.1010851 (PMC9560598; doi:10.1371/journal.ppat.1010851)
Supplement: S1 Data — (XLSX) [file ppat.1010851.s001.xlsx]

## Sheet: Fig.1A
These numbers represent samples done in triplicate (A-C) that were plated in duplicate.
												% of 0 μg/ml Control				Comparison of % of 0 μg/ml Control	p value
										Group	N	Mean	SD	SEM		C vs. J	0.0005
										A	6	100.754	27.6779	11.2994		D vs. K	0.0005
					HNP-1					B	6	100	--	--		E vs. L	0.0005
		Ames					capA			C	6	8.67375	1.22282	0.499213		F vs. M	0.0005
										D	6	9.47181	1.72045	0.702373		G vs. N	0.0075
	A	B	C			A	B	C		E	6	8.45056	1.89963	0.775519
Group A (T=0 Control)	984000	536000	720000		Group H (T=0 Control)	488000	420000	512000		F	6	59.0054	11.5236	4.70447
	808000	640000	728000			480000	440000	472000		G	6	27.657	8.30706	3.39134
										H	6	22.4037	6.38403	2.60627
Group B (0 μg/ml Control)	736000	800000	920000		Group I (0 μg/ml Control)	2160000	2560000	3240000		I	6	100	--	--
	648000	760000	624000			1480000	2160000	1760000		J	6	0.487535	0.109225	0.0445907
										K	6	0.455588	0.135138	0.0551698
Group C (100 μg/ml)	66800	58400	64800		Group J (100 μg/ml)	9100	12300	10000		L	6	0.463427	0.175455	0.0716292
	61600	68800	62800			9000	12000	9700		M	6	2.69571	1.00424	0.409977
										N	6	7.31049	1.86378	0.760885
Group D (20 μg/ml)	72400	61600	73200		Group K (20 μg/ml)	10000	9600	8000
	65600	67200	77200			9600	10800	8800
Group E (5 μg/ml)	56400	58400	58400		Group L (5 μg/ml)	10800	9200	10000
	62000	62000	72800			10000	6000	11600				Raw Values				Comparison of raw values	p value
										Group	N	GM	SD	SEM		A vs. B	0.974
Group F (1 μg/ml)	460000	392000	404000		Group M (1 μg/ml)	52000	41200	60800		A	6	723107	1.22856	1.08767		A vs. C	<.0001
	452000	424000	456000			58400	52400	68800		B	6	741688	1.15263	1.0597		A vs. D	<.0001
										C	6	63774.8	1.06067	1.02434		A vs. E	<.0001
Group G (0.2 μg/ml)	212000	268000	136000		Group N (0.2 μg/ml)	144000	128000	204000		D	6	69335.2	1.08648	1.03444		A vs. F	<.0001
	252000	180000	164000			108000	176000	184000		E	6	61447.4	1.09529	1.03786		A vs. G	<.0001
										F	6	430509	1.07037	1.02815		A vs. H	0.0004
										G	6	196451	1.29781	1.11229		A vs. I	<.0001
										H	6	467659	1.07485	1.02991		A vs. J	<.0001
										I	6	2.1573e+06	1.31653	1.11881		A vs. K	<.0001
										J	6	10268.9	1.14595	1.05719		A vs. L	<.0001
										K	6	9424.46	1.10984	1.04347		A vs. M	<.0001
										L	6	9403.8	1.26332	1.10013		A vs. N	<.0001
										M	6	54914.8	1.19096	1.07395		B vs. C	<.0001
										N	6	153636	1.27396	1.1039		B vs. D	<.0001
																B vs. E	<.0001
																B vs. F	<.0001
																B vs. G	<.0001
																B vs. H	0.0002
																B vs. I	<.0001
																B vs. J	<.0001
																B vs. K	<.0001
																B vs. L	<.0001
																B vs. M	<.0001
																B vs. N	<.0001
																C vs. D	0.9386
																C vs. E	0.974
																C vs. F	<.0001
																C vs. G	<.0001
																C vs. H	<.0001
																C vs. I	<.0001
																C vs. J	<.0001
																C vs. K	<.0001
																C vs. L	<.0001
																C vs. M	0.6675
																C vs. N	<.0001
																D vs. E	0.8334
																D vs. F	<.0001
																D vs. G	<.0001
																D vs. H	<.0001
																D vs. I	<.0001
																D vs. J	<.0001
																D vs. K	<.0001
																D vs. L	<.0001
																D vs. M	0.1732
																D vs. N	<.0001
																E vs. F	<.0001
																E vs. G	<.0001
																E vs. H	<.0001
																E vs. I	<.0001
																E vs. J	<.0001
																E vs. K	<.0001
																E vs. L	<.0001
																E vs. M	0.8648
																E vs. N	<.0001
																F vs. G	<.0001
																F vs. H	0.9386
																F vs. I	<.0001
																F vs. J	<.0001
																F vs. K	<.0001
																F vs. L	<.0001
																F vs. M	<.0001
																F vs. N	<.0001
																G vs. H	<.0001
																G vs. I	<.0001
																G vs. J	<.0001
																G vs. K	<.0001
																G vs. L	<.0001
																G vs. M	<.0001
																G vs. N	0.1427
																H vs. I	<.0001
																H vs. J	<.0001
																H vs. K	<.0001
																H vs. L	<.0001
																H vs. M	<.0001
																H vs. N	<.0001
																I vs. J	<.0001
																I vs. K	<.0001
																I vs. L	<.0001
																I vs. M	<.0001
																I vs. N	<.0001
																J vs. K	0.9386
																J vs. L	0.9386
																J vs. M	<.0001
																J vs. N	<.0001
																K vs. L	0.9822
																K vs. M	<.0001
																K vs. N	<.0001
																L vs. M	<.0001
																L vs. N	<.0001
																M vs. N	<.0001

## Sheet: Fig.1B
These numbers represent samples done in triplicate (A-C) that were plated in duplicate.
												% of 0 μg/ml Control				Comparison of % of 0 μg/ml Control	p value
										Group	N	Mean	SD	SEM		C vs. J	0.0035
										A	6	69.7142	14.3355	5.85245		D vs. K	0.0005
					HNP-2					B	6	100	--	--		E vs. L	0.005
		Ames					capA			C	6	6.03027	1.70854	0.697509		F vs. M	0.006
										D	6	6.14893	0.948658	0.387288		G vs. N	0.001
	A	B	C			A	B	C		E	6	11.5632	3.67815	1.5016
Group A (T=0 Control)	816000	660000	688000		Group H (T=0 Control)	500000	404000	492000		F	6	54.7858	17.258	7.04554
	660000	536000	616000			500000	456000	500000		G	6	49.8816	12.5501	5.12356
										H	6	57.7356	9.11936	3.72296
Group B (0 μg/ml Control)	968000	968000	1200000		Group I (0 μg/ml Control)	952000	680000	888000		I	6	100	--	--
	976000	1024000	696000			1136000	672000	744000		J	6	1.03817	0.23978	0.0978897
										K	6	1.35667	0.312947	0.12776
Group C (100 μg/ml)	72000	48000	48800		Group J (100 μg/ml)	9000	7500	7300		L	6	1.68742	0.648239	0.264643
	49600	61600	60000			8500	8600	9900		M	6	10.2298	3.82473	1.56144
										N	6	16.2494	6.4723	2.6423
Group D (20 μg/ml)	56000	61600	59200		Group K (20 μg/ml)	9600	10400	13200
	57600	62400	54400			11200	12000	10000
Group E (5 μg/ml)	123200	67200	122400		Group L (5 μg/ml)	13200	16800	10400
	124000	94400	122400			9600	15200	14800				Raw Values				Comparison of raw values	p value
										Group	N	GM	SD	SEM		A vs. B	0.0066
Group F (1 μg/ml)	496000	440000	656000		Group M (1 μg/ml)	72400	99600	80000		A	6	657434	1.14756	1.0578		A vs. C	<.0001
	520000	376000	608000			68800	102800	65200		B	6	959876	1.1944	1.07522		A vs. D	<.0001
										C	6	56023.2	1.17818	1.06923		A vs. E	<.0001
Group G (0.2 μg/ml)	416000	496000	440000		Group N (0.2 μg/ml)	75200	156000	115200		D	6	58463.2	1.05513	1.02215		A vs. F	0.1118
	544000	424000	496000			126800	156400	143200		E	6	106412	1.28257	1.10694		A vs. G	0.0191
										F	6	507172	1.22742	1.08725		A vs. H	0.0266
										G	6	467103	1.11247	1.04447		A vs. I	0.1837
										H	6	473918	1.0898	1.03573		A vs. J	<.0001
										I	6	829812	1.2323	1.08902		A vs. K	<.0001
										J	6	8420.99	1.12073	1.04763		A vs. L	<.0001
										K	6	10999.7	1.1274	1.05017		A vs. M	<.0001
										L	6	13068.2	1.24991	1.09534		A vs. N	<.0001
										M	6	80196	1.21237	1.08179		B vs. C	<.0001
										N	6	125126	1.3188	1.1196		B vs. D	<.0001
																B vs. E	<.0001
																B vs. F	<.0001
																B vs. G	<.0001
																B vs. H	<.0001
																B vs. I	0.5253
																B vs. J	<.0001
																B vs. K	<.0001
																B vs. L	<.0001
																B vs. M	<.0001
																B vs. N	<.0001
																C vs. D	0.898
																C vs. E	<.0001
																C vs. F	<.0001
																C vs. G	<.0001
																C vs. H	<.0001
																C vs. I	<.0001
																C vs. J	<.0001
																C vs. K	<.0001
																C vs. L	<.0001
																C vs. M	0.0121
																C vs. N	<.0001
																D vs. E	<.0001
																D vs. F	<.0001
																D vs. G	<.0001
																D vs. H	<.0001
																D vs. I	<.0001
																D vs. J	<.0001
																D vs. K	<.0001
																D vs. L	<.0001
																D vs. M	0.034
																D vs. N	<.0001
																E vs. F	<.0001
																E vs. G	<.0001
																E vs. H	<.0001
																E vs. I	<.0001
																E vs. J	<.0001
																E vs. K	<.0001
																E vs. L	<.0001
																E vs. M	0.0737
																E vs. N	0.4872
																F vs. G	0.8269
																F vs. H	0.8679
																F vs. I	0.0003
																F vs. J	<.0001
																F vs. K	<.0001
																F vs. L	<.0001
																F vs. M	<.0001
																F vs. N	<.0001
																G vs. H	0.898
																G vs. I	<.0001
																G vs. J	<.0001
																G vs. K	<.0001
																G vs. L	<.0001
																G vs. M	<.0001
																G vs. N	<.0001
																H vs. I	<.0001
																H vs. J	<.0001
																H vs. K	<.0001
																H vs. L	<.0001
																H vs. M	<.0001
																H vs. N	<.0001
																I vs. J	<.0001
																I vs. K	<.0001
																I vs. L	<.0001
																I vs. M	<.0001
																I vs. N	<.0001
																J vs. K	0.1009
																J vs. L	0.001
																J vs. M	<.0001
																J vs. N	<.0001
																K vs. L	0.4731
																K vs. M	<.0001
																K vs. N	<.0001
																L vs. M	<.0001
																L vs. N	<.0001
																M vs. N	0.0009

## Sheet: Fig.1C
These numbers represent samples done in triplicate (A-C) that were plated in duplicate.
												% of 0 μg/ml Control				Comparison of % of 0 μg/ml Control	p value
										Group	N	Mean	SD	SEM		C vs. J	0.0005
										A	6	119.848	11.7296	4.78861		D vs. K	0.001
					HNP-3					B	6	100	--	--		E vs. L	0.0035
		Ames					capA			C	6	5.27815	1.03187	0.42126		F vs. M	0.0025
										D	6	7.58155	1.65858	0.677111		G vs. N	0.732
	A	B	C			A	B	C		E	6	58.8806	16.7534	6.83953
Group A (T=0 Control)	1664000	1240000	1240000		Group H (T=0 Control)	134400	116000	124800		F	6	57.2004	14.5997	5.96031
	1272000	1016000	1168000			150400	95200	196800		G	6	23.1346	6.1487	2.5102
										H	6	35.9738	11.7399	4.79281
Group B (0 μg/ml Control)	1328000	1272000	952000		Group I (0 μg/ml Control)	380000	324000	452000		I	6	100	--	--
	1008000	832000	992000			276000	464000	468000		J	6	1.08598	0.233632	0.0953797
										K	6	2.84801	1.13919	0.465074
Group C (100 μg/ml)	48800	60800	56000		Group J (100 μg/ml)	3200	4600	4800		L	6	9.25062	2.36631	0.966041
	48800	53600	60000			3600	4000	4800		M	6	11.9949	3.28672	1.3418
										N	6	17.6098	6.00475	2.45143
Group D (20 μg/ml)	64000	104000	84000		Group K (20 μg/ml)	14000	9600	8000
	67200	78400	75200			12800	8800	10000
Group E (5 μg/ml)	632000	504000	784000		Group L (5 μg/ml)	37600	36800	36000
	600000	624000	488000			34400	33600	30800				Raw Values				Comparison of raw values	p value
										Group	N	GM	SD	SEM		A vs. B	0.2581
Group F (1 μg/ml)	564000	640000	500000		Group M (1 μg/ml)	47200	48000	56400		A	6	1.25257e+06	1.17484	1.06799		A vs. C	<.0001
	568000	708000	560000			44000	40400	35600		B	6	1.04971e+06	1.19629	1.07591		A vs. D	<.0001
										C	6	54455.4	1.10139	1.04021		A vs. E	<.0001
Group G (0.2 μg/ml)	200000	304000	232000		Group N (0.2 μg/ml)	79600	62400	52400		D	6	77785.6	1.18974	1.0735		A vs. F	<.0001
	176000	268000	256000			75200	63600	60400		E	6	597773	1.18828	1.07296		A vs. G	<.0001
										F	6	586363	1.12864	1.05064		A vs. H	<.0001
										G	6	235440	1.22177	1.08521		A vs. I	<.0001
										H	6	132789	1.27928	1.10578		A vs. J	<.0001
										I	6	386536	1.24455	1.09342		A vs. K	<.0001
										J	6	4119	1.18338	1.07116		A vs. L	<.0001
										K	6	10324.4	1.24257	1.09271		A vs. M	<.0001
										L	6	34790.8	1.07557	1.03019		A vs. N	<.0001
										M	6	44801.3	1.17082	1.0665		B vs. C	<.0001
										N	6	64966.6	1.16473	1.06423		B vs. D	<.0001
																B vs. E	<.0001
																B vs. F	<.0001
																B vs. G	<.0001
																B vs. H	<.0001
																B vs. I	<.0001
																B vs. J	<.0001
																B vs. K	<.0001
																B vs. L	<.0001
																B vs. M	<.0001
																B vs. N	<.0001
																C vs. D	0.0038
																C vs. E	<.0001
																C vs. F	<.0001
																C vs. G	<.0001
																C vs. H	<.0001
																C vs. I	<.0001
																C vs. J	<.0001
																C vs. K	<.0001
																C vs. L	0.0004
																C vs. M	0.2312
																C vs. N	0.2581
																D vs. E	<.0001
																D vs. F	<.0001
																D vs. G	<.0001
																D vs. H	<.0001
																D vs. I	<.0001
																D vs. J	<.0001
																D vs. K	<.0001
																D vs. L	<.0001
																D vs. M	<.0001
																D vs. N	0.2581
																E vs. F	0.8486
																E vs. G	<.0001
																E vs. H	<.0001
																E vs. I	0.0005
																E vs. J	<.0001
																E vs. K	<.0001
																E vs. L	<.0001
																E vs. M	<.0001
																E vs. N	<.0001
																F vs. G	<.0001
																F vs. H	<.0001
																F vs. I	0.0007
																F vs. J	<.0001
																F vs. K	<.0001
																F vs. L	<.0001
																F vs. M	<.0001
																F vs. N	<.0001
																G vs. H	<.0001
																G vs. I	0.0003
																G vs. J	<.0001
																G vs. K	<.0001
																G vs. L	<.0001
																G vs. M	<.0001
																G vs. N	<.0001
																H vs. I	<.0001
																H vs. J	<.0001
																H vs. K	<.0001
																H vs. L	<.0001
																H vs. M	<.0001
																H vs. N	<.0001
																I vs. J	<.0001
																I vs. K	<.0001
																I vs. L	<.0001
																I vs. M	<.0001
																I vs. N	<.0001
																J vs. K	<.0001
																J vs. L	<.0001
																J vs. M	<.0001
																J vs. N	<.0001
																K vs. L	<.0001
																K vs. M	<.0001
																K vs. N	<.0001
																L vs. M	0.0756
																L vs. N	<.0001
																M vs. N	0.003

## Sheet: Fig.1D
These numbers represent samples done in triplicate (A-C) that were plated in duplicate.
												% of 0 μg/ml Control				Comparison of % of 0 μg/ml Control	p value
										Group	N	Mean	SD	SEM		C vs. J	0.0005
										A	6	101.343	7.86207	3.20968		D vs. K	0.0005
					HNP-4					B	6	100	--	--		E vs. L	0.0055
		Ames					capA			C	6	4.91498	1.093	0.446216		F vs. M	0.0005
										D	6	4.22553	0.705822	0.28815		G vs. N	1
	A	B	C			A	B	C		E	6	4.60504	1.53892	0.628263
Group A (T=0 Control)	1352000	1496000	1288000		Group H (T=0 Control)	372000	412000	340000		F	6	70.0041	15.2234	6.21493
	1272000	1296000	1104000			368000	380000	344000		G	6	90.8637	19.8416	8.10029
										H	6	67.652	8.63171	3.52388
Group B (0 μg/ml Control)	1416000	1488000	1216000		Group I (0 μg/ml Control)	548000	608000	432000		I	6	100	--	--
	1224000	1440000	984000			548000	528000	656000		J	6	0.638116	0.244749	0.0999183
										K	6	0.701135	0.269253	0.109922
Group C (100 μg/ml)	52000	56000	68800		Group J (100 μg/ml)	2300	2400	4600		L	6	0.505172	0.289969	0.118379
	59200	72800	64000			4000	3300	3900		M	6	0.750602	0.167263	0.0682704
										N	6	92.9602	26.1206	10.6637
Group D (20 μg/ml)	59200	66400	55200		Group K (20 μg/ml)	3600	6800	3200
	47200	44800	51200			1600	3200	5200
Group E (5 μg/ml)	44000	56800	50400		Group L (5 μg/ml)	2400	6400	2400
	54400	65600	74400			2400	1600	1600				Raw Values				Comparison of raw values	p value
										Group	N	GM	SD	SEM		A vs. B	0.9579
Group F (1 μg/ml)	864000	792000	1024000		Group M (1 μg/ml)	3840	4960	3720		A	6	1.29613e+06	1.10348	1.04102		A vs. C	<.0001
	984000	792000	848000			3920	5520	2960		B	6	1.2822e+06	1.16795	1.06543		A vs. D	<.0001
										C	6	61716.6	1.13567	1.05331		A vs. E	<.0001
Group G (0.2 μg/ml)	832000	1520000	1320000		Group N (0.2 μg/ml)	408000	412000	592000		D	6	53516.3	1.15754	1.06155		A vs. F	0.1415
	928000	1544000	912000			420000	496000	708000		E	6	56761.2	1.2057	1.07936		A vs. G	0.9405
										F	6	879581	1.11511	1.04548		A vs. H	<.0001
										G	6	1.13882e+06	1.32104	1.12038		A vs. I	<.0001
										H	6	368568	1.07281	1.02911		A vs. J	<.0001
										I	6	548800	1.1528	1.05977		A vs. K	<.0001
										J	6	3306.66	1.33014	1.12352		A vs. L	<.0001
										K	6	3574.42	1.64037	1.22391		A vs. M	<.0001
										L	6	2468.93	1.66056	1.23004		A vs. N	<.0001
										M	6	40689.2	1.24848	1.09483		B vs. C	<.0001
										N	6	494812	1.25511	1.0972		B vs. D	<.0001
																B vs. E	<.0001
																B vs. F	0.1617
																B vs. G	0.9512
																B vs. H	<.0001
																B vs. I	<.0001
																B vs. J	<.0001
																B vs. K	<.0001
																B vs. L	<.0001
																B vs. M	<.0001
																B vs. N	<.0001
																C vs. D	0.9227
																C vs. E	0.9579
																C vs. F	<.0001
																C vs. G	<.0001
																C vs. H	<.0001
																C vs. I	<.0001
																C vs. J	<.0001
																C vs. K	<.0001
																C vs. L	<.0001
																C vs. M	0.0999
																C vs. N	<.0001
																D vs. E	0.9579
																D vs. F	<.0001
																D vs. G	<.0001
																D vs. H	<.0001
																D vs. I	<.0001
																D vs. J	<.0001
																D vs. K	<.0001
																D vs. L	<.0001
																D vs. M	0.4422
																D vs. N	<.0001
																E vs. F	<.0001
																E vs. G	<.0001
																E vs. H	<.0001
																E vs. I	<.0001
																E vs. J	<.0001
																E vs. K	<.0001
																E vs. L	<.0001
																E vs. M	0.2724
																E vs. N	<.0001
																F vs. G	0.4833
																F vs. H	<.0001
																F vs. I	0.0413
																F vs. J	<.0001
																F vs. K	<.0001
																F vs. L	<.0001
																F vs. M	<.0001
																F vs. N	0.0064
																G vs. H	<.0001
																G vs. I	0.0003
																G vs. J	<.0001
																G vs. K	<.0001
																G vs. L	<.0001
																G vs. M	<.0001
																G vs. N	<.0001
																H vs. I	0.1287
																H vs. J	<.0001
																H vs. K	<.0001
																H vs. L	<.0001
																H vs. M	<.0001
																H vs. N	0.4104
																I vs. J	<.0001
																I vs. K	<.0001
																I vs. L	<.0001
																I vs. M	<.0001
																I vs. N	0.9562
																J vs. K	0.9579
																J vs. L	0.4104
																J vs. M	<.0001
																J vs. N	<.0001
																K vs. L	0.1718
																K vs. M	<.0001
																K vs. N	<.0001
																L vs. M	<.0001
																L vs. N	<.0001
																M vs. N	<.0001

## Sheet: Fig.1E
These numbers represent samples done in triplicate (A-C) that were plated in duplicate.
												% of 0 μg/ml Control				Comparison of % of 0 μg/ml Control	p value
										Group	N	Mean	SD	SEM		C vs. J	0.0005
										A	6	96.4441	26.4746	10.8082		D vs. K	0.0005
					HD-5					B	6	100	--	--		E vs. L	0.03
		Ames					capA			C	6	3.78007	0.717723	0.293009		F vs. M	0.036
										D	6	4.4807	0.675681	0.275846		G vs. N	0.0735
	A	B	C			A	B	C		E	6	4.97596	1.01148	0.412933
Group A (T=0 Control)	864000	560000	752000		Group H (T=0 Control)	584000	448000	568000		F	6	8.88399	2.25527	0.92071
	680000	816000	720000			548000	536000	664000		G	6	15.286	2.27158	0.92737
										H	6	63.526	23.1953	9.46945
Group B (0 μg/ml Control)	632000	840000	760000		Group I (0 μg/ml Control)	680000	1488000	936000		I	6	100	--	--
	1012000	772000	696000			760000	1216000	752000		J	6	1.37528	0.357328	0.145878
										K	6	1.52569	0.630663	0.257467
Group C (100 μg/ml)	31200	27200	25000		Group J (100 μg/ml)	12100	12400	13600		L	6	2.26852	1.31479	0.53676
	31600	33200	26400			9800	14200	13000		M	6	2.2668	0.257133	0.104952
										N	6	11.4362	2.25791	0.92179
Group D (20 μg/ml)	30000	36400	39200		Group K (20 μg/ml)	16800	14400	9200
	32800	38000	31200			10800	14400	16000
Group E (5 μg/ml)	35200	36400	34000		Group L (5 μg/ml)	17600	22800	16400
	42400	34800	47200			39200	25600	19600				Raw Values				Comparison of raw values	p value
										Group	N	GM	SD	SEM		A vs. B	0.7594
Group F (1 μg/ml)	66400	74400	52800		Group M (1 μg/ml)	21200	20400	24800		A	6	725118	1.16523	1.06442		A vs. C	<.0001
	61600	94400	60400			20000	20200	25600		B	6	776610	1.17586	1.06837		A vs. D	<.0001
										C	6	28941.1	1.1217	1.048		A vs. E	<.0001
Group G (0.2 μg/ml)	110000	142400	104000		Group N (0.2 μg/ml)	84800	122400	108800		D	6	34426	1.11647	1.046		A vs. F	<.0001
	116000	124000	112400			105600	112000	99200		E	6	38048.3	1.14085	1.05527		A vs. G	<.0001
										F	6	67142	1.2233	1.08576		A vs. H	0.1124
										G	6	117516	1.11701	1.04621		A vs. I	0.1398
										H	6	554233	1.13708	1.05385		A vs. J	<.0001
										I	6	932665	1.36175	1.13435		A vs. K	<.0001
										J	6	12431.8	1.13933	1.05469		A vs. L	<.0001
										K	6	13301.3	1.26729	1.10154		A vs. M	<.0001
										L	6	22491.2	1.37385	1.13845		A vs. N	<.0001
										M	6	44759.8	1.11872	1.04686		B vs. C	<.0001
										N	6	104801	1.13288	1.05226		B vs. D	<.0001
																B vs. E	<.0001
																B vs. F	<.0001
																B vs. G	<.0001
																B vs. H	0.0225
																B vs. I	0.428
																B vs. J	<.0001
																B vs. K	<.0001
																B vs. L	<.0001
																B vs. M	<.0001
																B vs. N	<.0001
																C vs. D	0.4474
																C vs. E	0.1083
																C vs. F	<.0001
																C vs. G	<.0001
																C vs. H	<.0001
																C vs. I	<.0001
																C vs. J	<.0001
																C vs. K	<.0001
																C vs. L	0.1398
																C vs. M	0.0015
																C vs. N	<.0001
																D vs. E	0.7252
																D vs. F	<.0001
																D vs. G	<.0001
																D vs. H	<.0001
																D vs. I	<.0001
																D vs. J	<.0001
																D vs. K	<.0001
																D vs. L	0.0018
																D vs. M	0.1198
																D vs. N	<.0001
																E vs. F	<.0001
																E vs. G	<.0001
																E vs. H	<.0001
																E vs. I	<.0001
																E vs. J	<.0001
																E vs. K	<.0001
																E vs. L	0.0002
																E vs. M	0.4706
																E vs. N	<.0001
																F vs. G	<.0001
																F vs. H	<.0001
																F vs. I	<.0001
																F vs. J	<.0001
																F vs. K	<.0001
																F vs. L	<.0001
																F vs. M	0.0031
																F vs. N	0.001
																G vs. H	<.0001
																G vs. I	<.0001
																G vs. J	<.0001
																G vs. K	<.0001
																G vs. L	<.0001
																G vs. M	<.0001
																G vs. N	0.7252
																H vs. I	0.0002
																H vs. J	<.0001
																H vs. K	<.0001
																H vs. L	<.0001
																H vs. M	<.0001
																H vs. N	<.0001
																I vs. J	<.0001
																I vs. K	<.0001
																I vs. L	<.0001
																I vs. M	<.0001
																I vs. N	<.0001
																J vs. K	0.7594
																J vs. L	<.0001
																J vs. M	<.0001
																J vs. N	<.0001
																K vs. L	0.0002
																K vs. M	<.0001
																K vs. N	<.0001
																L vs. M	<.0001
																L vs. N	<.0001
																M vs. N	<.0001

## Sheet: Fig.1F
These numbers represent samples done in triplicate (A-C) that were plated in duplicate.
												% of 0 μg/ml Control				Comparison of % of 0 μg/ml Control	p value
										Group	N	Mean	SD	SEM		C vs. J	1
										A	6	88.1603	14.6704	5.98917		D vs. K	0.0025
					HD-6					B	6	100	--	--		E vs. L	0.2625
		Ames					capA			C	6	80.6649	37.4499	15.2889		F vs. M	0.603
										D	6	91.6132	13.6293	5.56413		G vs. N	0.0655
	A	B	C			A	B	C		E	6	118.538	44.6293	18.2199
Group A (T=0 Control)	848000	688000	536000		Group H (T=0 Control)	364000	300000	376000		F	6	101.183	29.5079	12.0465
	720000	592000	368000			320000	272000	452000		G	6	123.857	41.0719	16.7675
										H	6	51.8454	24.4202	9.96951
Group B (0 μg/ml Control)	912000	704000	488000		Group I (0 μg/ml Control)	744000	912000	500000		I	6	100	--	--
	1000000	720000	496000			796000	1036000	516000		J	6	63.1229	21.3483	8.7154
										K	6	40.859	20.5111	8.3736
Group C (100 μg/ml)	456000	536000	440000		Group J (100 μg/ml)	504000	380000	416000		L	6	74.9434	19.141	7.81427
	488000	496000	744000			400000	452000	476000		M	6	73.5603	26.8221	10.9501
										N	6	66.706	21.8638	8.92587
Group D (20 μg/ml)	776000	788000	516000		Group K (20 μg/ml)	272000	216000	384000
	828000	572000	420000			312000	208000	252000
Group E (5 μg/ml)	872000	692000	760000		Group L (5 μg/ml)	588000	600000	464000
	704000	732000	940000			560000	464000	500000				Raw Values				Comparison of raw values	p value
										Group	N	GM	SD	SEM		A vs. B	0.946
Group F (1 μg/ml)	692000	616000	616000		Group M (1 μg/ml)	464000	512000	600000		A	6	605028	1.33763	1.1261		A vs. C	0.9076
	652000	812000	692000			484000	524000	472000		B	6	694172	1.34826	1.12974		A vs. D	0.998
										C	6	518214	1.2093	1.08067		A vs. E	0.4623
Group G (0.2 μg/ml)	888000	732000	884000		Group N (0.2 μg/ml)	476000	464000	488000		D	6	630404	1.31828	1.11942		A vs. F	0.977
	776000	836000	828000			404000	488000	464000		E	6	778230	1.13191	1.05189		A vs. G	0.2036
										F	6	676908	1.10873	1.04304		A vs. H	0.0005
										G	6	822077	1.07821	1.03122		A vs. I	0.828
										H	6	342540	1.19898	1.0769		A vs. J	0.1393
										I	6	724286	1.34678	1.12924		A vs. K	<.0001
										J	6	435865	1.11427	1.04516		A vs. L	0.946
										K	6	267811	1.26009	1.09898		A vs. M	0.8381
										L	6	526365	1.12339	1.04865		A vs. N	0.3811
										M	6	507391	1.09913	1.03934		B vs. C	0.2567
										N	6	463067	1.0731	1.02922		B vs. D	0.9895
																B vs. E	0.977
																B vs. F	0.998
																B vs. G	0.858
																B vs. H	<.0001
																B vs. I	0.998
																B vs. J	0.0064
																B vs. K	<.0001
																B vs. L	0.3321
																B vs. M	0.1832
																B vs. N	0.0253
																C vs. D	0.758
																C vs. E	0.0244
																C vs. F	0.3811
																C vs. G	0.0071
																C vs. H	0.0214
																C vs. I	0.1226
																C vs. J	0.8465
																C vs. K	<.0001
																C vs. L	0.998
																C vs. M	0.998
																C vs. N	0.977
																D vs. E	0.681
																D vs. F	0.9979
																D vs. G	0.3827
																D vs. H	<.0001
																D vs. I	0.946
																D vs. J	0.0597
																D vs. K	<.0001
																D vs. L	0.828
																D vs. M	0.6455
																D vs. N	0.1979
																E vs. F	0.946
																E vs. G	0.998
																E vs. H	<.0001
																E vs. I	0.9979
																E vs. J	0.0004
																E vs. K	<.0001
																E vs. L	0.0349
																E vs. M	0.0166
																E vs. N	0.0015
																F vs. G	0.763
																F vs. H	<.0001
																F vs. I	0.9979
																F vs. J	0.0124
																F vs. K	<.0001
																F vs. L	0.4623
																F vs. M	0.274
																F vs. N	0.0468
																G vs. H	<.0001
																G vs. I	0.96
																G vs. J	<.0001
																G vs. K	<.0001
																G vs. L	0.0109
																G vs. M	0.0036
																G vs. N	0.0004
																H vs. I	<.0001
																H vs. J	0.5059
																H vs. K	0.4857
																H vs. L	0.0166
																H vs. M	0.0337
																H vs. N	0.2225
																I vs. J	0.0018
																I vs. K	<.0001
																I vs. L	0.1644
																I vs. M	0.0803
																I vs. N	0.0105
																J vs. K	0.0033
																J vs. L	0.79
																J vs. M	0.9138
																J vs. N	0.998
																K vs. L	<.0001
																K vs. M	<.0001
																K vs. N	0.0006
																L vs. M	0.998
																L vs. N	0.96
																M vs. N	0.9919

## Sheet: Fig.2A
These numbers represent samples done in triplicate (A-C) that were plated in duplicate.
													% of 0 μg/ml Control				Comparison of % of 0 μg/ml Control	p value															% of 0 μg/ml Control				Comparison of % of 0 μg/ml Control	p value
										Exp	Group	N	Mean	SD	SEM		C vs. F	0.0002												Exp	Group	N	Mean	SD	SEM		C vs. F	0.0003
					HBD-1					HBD-1	A	6	112.279	22.2918	9.10059															HBD-3	A	6	112.279	22.2918	9.10059
		Ames					capA			HBD-1	B	6	100	--	--										HBD-3					HBD-3	B	6	100	--	--
										HBD-1	C	6	59.1235	13.3169	5.43662							Ames					capA			HBD-3	C	6	29.2206	8.12981	3.31898
	A	B	C			A	B	C		HBD-1	D	6	85.2112	17.5114	7.14902															HBD-3	D	6	85.2112	17.5114	7.14902
Group A (T=0 Control)	760000	704000	872000		Group D (T=0 Control)	388000	400000	428000		HBD-1	E	6	100	--	--						A	B	C			A	B	C		HBD-3	E	6	100	--	--
	688000	832000	840000			276000	368000	328000		HBD-1	F	6	9.63576	2.17227	0.886824					Group A (T=0 Control)	760000	704000	872000		Group D (T=0 Control)	388000	400000	428000		HBD-3	F	6	0.338959	0.128258	0.052361
																					688000	832000	840000			276000	368000	328000
Group B (0 μg/ml Control)	572000	744000	1008000		Group E (0 μg/ml Control)	460000	620000	428000					Raw Values																				Raw Values
	560000	596000	864000			256000	416000	496000		Exp	Group	N	GM	SD	SEM		Comparison of raw values	p value		Group B (0 μg/ml Control)	572000	744000	1008000		Group E (0 μg/ml Control)	460000	620000	428000		Exp	Group	N	GM	SD	SEM		Comparison of raw values	p value
										HBD-1	A	6	779499	1.10408	1.04125		A vs. B	0.736			560000	596000	864000			256000	416000	496000		HBD-3	A	6	779499	1.10408	1.04125		A vs. B	0.4942
Group C (20 ug/ml)	320000	316000	588000		Group F (20 ug/ml)	33200	44400	50400		HBD-1	B	6	705878	1.27599	1.10462		A vs. C	0.0009												HBD-3	B	6	705878	1.27599	1.10462		A vs. C	<.0001
	344000	320000	716000			31200	38400	50800		HBD-1	C	6	409078	1.43899	1.16019		A vs. D	0.0003		Group C (20 ug/ml)	248000	188000	236000		Group F (20 ug/ml)	1600	1200	1200		HBD-3	C	6	200361	1.26367	1.10025		A vs. D	0.0001
										HBD-1	D	6	360989	1.1723	1.06705		A vs. E	0.0015			192000	132000	232000			800	2400	1600		HBD-3	D	6	360989	1.1723	1.06705		A vs. E	0.0016
										HBD-1	E	6	431421	1.34026	1.127		A vs. F	<.0001												HBD-3	E	6	431421	1.34026	1.127		A vs. F	<.0001
										HBD-1	F	6	40664.6	1.23216	1.08897		B vs. C	0.003												HBD-3	F	6	1385.64	1.44841	1.16328		B vs. C	<.0001
																	B vs. D	0.0007																			B vs. D	0.0007
																	B vs. E	0.0067																			B vs. E	0.0054
																	B vs. F	<.0001																			B vs. F	<.0001
																	C vs. D	0.736																			C vs. D	0.0016
																	C vs. E	0.736																			C vs. E	0.0001
																	C vs. F	<.0001																			C vs. F	<.0001
																	D vs. E	0.5447																			D vs. E	0.3949
																	D vs. F	<.0001																			D vs. F	<.0001
																	E vs. F	<.0001																			E vs. F	<.0001
													% of 0 μg/ml Control				Comparison of % of 0 μg/ml Control	p value															% of 0 μg/ml Control				Comparison of % of 0 μg/ml Control	p value
					HBD-2					Exp	Group	N	Mean	SD	SEM		C vs. F	0.0002												Exp	Group	N	Mean	SD	SEM		C vs. F	0.0797
		Ames					capA			HBD-2	A	6	112.279	22.2918	9.10059										HBD-4					HBD-4	A	6	59.7623	17.6933	7.22328
										HBD-2	B	6	100	--	--							Ames					capA			HBD-4	B	6	100	--	--
	A	B	C			A	B	C		HBD-2	C	6	34.4939	8.20331	3.34899															HBD-4	C	6	4.64515	1.09118	0.445471
Group A (T=0 Control)	760000	704000	872000		Group D (T=0 Control)	388000	400000	428000		HBD-2	D	6	85.2112	17.5114	7.14902						A	B	C			A	B	C		HBD-4	D	6	76.345	9.31214	3.80166
	688000	832000	840000			276000	368000	328000		HBD-2	E	6	100	--	--					Group A (T=0 Control)	872000	404000	688000		Group D (T=0 Control)	392000	412000	392000		HBD-4	E	6	100	--	--
										HBD-2	F	6	0.414409	0.159362	0.0650595						856000	396000	676000			372000	380000	412000		HBD-4	F	6	6.42456	1.95071	0.796375
Group B (0 μg/ml Control)	572000	744000	1008000		Group E (0 μg/ml Control)	460000	620000	428000
	560000	596000	864000			256000	416000	496000					Raw Values							Group B (0 μg/ml Control)	1176000	1200000	1016000		Group E (0 μg/ml Control)	476000	508000	648000					Raw Values				Comparison of raw values	p value
										Exp	Group	N	GM	SD	SEM		Comparison of raw values	p value			1184000	968000	968000			488000	440000	576000		Exp	Group	N	GM	SD	SEM		A vs. B	0.0002
Group C (20 ug/ml)	264000	208000	252000		Group F (20 ug/ml)	2400	1200	1600		HBD-2	A	6	779499	1.10408	1.04125		A vs. B	0.4365												HBD-4	A	6	617685	1.42332	1.15501		A vs. C	<.0001
	236000	204000	272000			1600	1200	2400		HBD-2	B	6	705878	1.27599	1.10462		A vs. C	<.0001		Group C (20 ug/ml)	47200	56000	58400		Group F (20 ug/ml)	26800	43600	28400		HBD-4	B	6	1.08043e+06	1.11006	1.04355		A vs. D	0.002
										HBD-2	C	6	237883	1.12921	1.05086		A vs. D	<.0001			34400	46000	56000			30400	39600	27200		HBD-4	C	6	48903.6	1.21955	1.0844		A vs. E	0.1406
										HBD-2	D	6	360989	1.1723	1.06705		A vs. E	0.0003												HBD-4	D	6	393051	1.04239	1.01709		A vs. F	<.0001
										HBD-2	E	6	431421	1.34026	1.127		A vs. F	<.0001												HBD-4	E	6	518271	1.1512	1.05917		B vs. C	<.0001
										HBD-2	F	6	1664.07	1.36543	1.1356		B vs. C	<.0001												HBD-4	F	6	32063.6	1.2309	1.08851		B vs. D	<.0001
																	B vs. D	<.0001																			B vs. E	<.0001
																	B vs. E	0.0018																			B vs. F	<.0001
																	B vs. F	<.0001																			C vs. D	<.0001
																	C vs. D	0.0073																			C vs. E	<.0001
																	C vs. E	0.0003																			C vs. F	0.0032
																	C vs. F	<.0001																			D vs. E	0.0423
																	D vs. E	0.3123																			D vs. F	<.0001
																	D vs. F	<.0001																			E vs. F	<.0001
																	E vs. F	<.0001

## Sheet: Fig.2B
These numbers represent samples done in triplicate (A-C) that were plated in duplicate.
												% of 0 μg/ml Control				Comparison of % of 0 μg/ml Control	p value
										Group	N	Mean	SD	SEM		C vs. I	0.0008
										A	6	168.289	23.085	9.42439		D vs. J	0.0004
					HBD-3					B	6	100	--	--		E vs. K	0.0004
		Ames					capA			C	6	19.3325	4.31811	1.76286		F vs. L	0.1788
										D	6	13.2935	1.32053	0.539102
	A	B	C			A	B	C		E	6	14.7876	2.6432	1.07908
Group A (T=0 Control)	1112000	1192000	1104000		Group G (T=0 Control)	612000	636000	692000		F	6	42.1262	11.625	4.7459
	1060000	1288000	1104000			708000	732000	596000		G	6	79.3515	13.7684	5.62091
										H	6	100	--	--
Group B (0 μg/ml Control)	656000	616000	680000		Group H (0 μg/ml Control)	944000	912000	752000		I	6	1.44638	0.217017	0.0885967
	580000	736000	872000			1072000	800000	648000		J	6	1.97111	0.489382	0.19979
										K	6	2.3755	0.460891	0.188158
Group C (20 ug/ml)	113600	131200	122400		Group I (20 ug/ml)	10900	13300	12500		L	6	56.5359	10.078	4.11433
	157600	112800	147200			14200	10800	11200
Group D (5 ug/ml)	89600	96800	90400		Group J (5 ug/ml)	17600	14400	14400				Raw Values				Comparison of raw values	p value
	72800	88800	108800			16800	16000	18800		Group	N	GM	SD	SEM		A vs. B	<.0001
										A	6	1.14092e+06	1.07305	1.0292		A vs. C	<.0001
Group E (2 ug/ml)	88800	101600	89600		Group K (2 ug/ml)	21200	16000	19200		B	6	683863	1.15537	1.06073		A vs. D	<.0001
	112800	96000	113600			23600	18800	20400		C	6	129761	1.1474	1.05774		A vs. E	<.0001
										D	6	90556.8	1.14037	1.05509		A vs. F	<.0001
Group F (0.2 ug/ml)	284000	272000	268000		Group L (0.2 ug/ml)	512000	380000	512000		E	6	99906.9	1.11459	1.04529		A vs. G	<.0001
	364000	252000	252000			524000	512000	404000		F	6	279675	1.14695	1.05757		A vs. H	0.0008
										G	6	660720	1.08773	1.03493		A vs. I	<.0001
										H	6	843349	1.19705	1.07619		A vs. J	<.0001
										I	6	12083.3	1.12116	1.0478		A vs. K	<.0001
										J	6	16254.4	1.1139	1.04502		A vs. L	<.0001
										K	6	19727.7	1.13957	1.05478		B vs. C	<.0001
										L	6	470130	1.15344	1.06001		B vs. D	<.0001
																B vs. E	<.0001
																B vs. F	<.0001
																B vs. G	0.6448
																B vs. H	0.0204
																B vs. I	<.0001
																B vs. J	<.0001
																B vs. K	<.0001
																B vs. L	<.0001
																C vs. D	<.0001
																C vs. E	0.0039
																C vs. F	<.0001
																C vs. G	<.0001
																C vs. H	<.0001
																C vs. I	<.0001
																C vs. J	<.0001
																C vs. K	<.0001
																C vs. L	<.0001
																D vs. E	0.3402
																D vs. F	<.0001
																D vs. G	<.0001
																D vs. H	<.0001
																D vs. I	<.0001
																D vs. J	<.0001
																D vs. K	<.0001
																D vs. L	<.0001
																E vs. F	<.0001
																E vs. G	<.0001
																E vs. H	<.0001
																E vs. I	<.0001
																E vs. J	<.0001
																E vs. K	<.0001
																E vs. L	<.0001
																F vs. G	<.0001
																F vs. H	<.0001
																F vs. I	<.0001
																F vs. J	<.0001
																F vs. K	<.0001
																F vs. L	<.0001
																G vs. H	0.0062
																G vs. I	<.0001
																G vs. J	<.0001
																G vs. K	<.0001
																G vs. L	<.0001
																H vs. I	<.0001
																H vs. J	<.0001
																H vs. K	<.0001
																H vs. L	<.0001
																I vs. J	0.0009
																I vs. K	<.0001
																I vs. L	<.0001
																J vs. K	0.0289
																J vs. L	<.0001
																K vs. L	<.0001

## Sheet: Fig.3A
These numbers represent samples done in triplicate (A-C) that were plated in duplicate.
												% of 0 μg/ml Control
					PG-1					Group	N	Mean	SD	SEM
		Ames					capA			A	6	151.646	14.1118	5.7599
										B	6	100	--	--
	A	B	C			A	B	C		C	6	1.11	0.106554	0.0434915
Group A (T=0 Control)	1040000	1160000	1120000		Group G (T=0 Control)	57600	40800	43600		D	6	7.8	1.02805	0.419613
	1200000	1120000	1360000			36000	40400	39200		E	6	14.3	3.3975	1.38673
										F	6	19.7	2.11623	0.863768
Group B (0 μg/ml Control)	632000	796000	512000		Group H (0 μg/ml Control)	124000	108000	76000		G	6	39.8	7.03379	2.87093
	888000	1064000	724000			148000	116000	76000		H	6	100	--	--
										I	6	0.5	0.374971	0.15305
Group C (100 ug/ml)	8600	8700	8300		Group I (100 ug/ml)	400	200	300		J	6	1.3	0.333419	0.136089
	9300	9500	7200			1300	500	300		K	6	3.6	0.648589	0.26473
										L	6	0.648589	5.4672	2.23151
Group D (10 ug/ml)	55200	56000	52400		Group J (10 ug/ml)	1900	1500	800
	58000	64000	74000			1500	1300	1300
Group E (1 ug/ml)	112000	84000	104000		Group K (1 ug/ml)	3600	4000	2800
	100000	100000	160000			4800	4400	3600
Group F (0.1 ug/ml)	144000	176000	152000		Group L (0.1 ug/ml)	20000	60000	20000
	140000	164000	132000			20000	72000	8000

## Sheet: Fig.3B
These numbers represent samples done in triplicate (A-C) that were plated in duplicate.
												% of 0 μg/ml Control				Comparison of % of 0 μg/ml Control	p value
										Group	N	Mean	SD	SEM		C vs. I	0.0032
										A	6	132.422	47.0577	19.2112		D vs. J	0.0068
					Gramicidin D					B	6	100	--	--		E vs. K	0.5468
		Ames					capA			C	6	21.3696	6.62096	2.70299		F vs. L	1
										D	6	56.1407	8.71525	3.55798
	A	B	C			A	B	C		E	6	131.349	39.8905	16.2852
Group A (T=0 Control)	1600000	1456000	976000		Group G (T=0 Control)	600000	584000	760000		F	6	136.966	54.8913	22.4093
	1392000	1296000	1184000			720000	592000	648000		G	6	84.9447	25.3497	10.349
										H	6	100	--	--
Group B (0 μg/ml Control)	1184000	648000	1040000		Group H (0 μg/ml Control)	648000	840000	824000		I	6	2.25312	0.546321	0.223035
	1232000	1128000	1048000			568000	1120000	856000		J	6	31.9574	10.8873	4.44471
										K	6	96.5084	34.5093	14.0884
Group C (100 ug/ml)	192000	192000	292000		Group I (100 ug/ml)	21000	16000	16100		L	6	123.34	42.4547	17.3321
	168000	196000	244000			14500	20800	17200
Group D (10 ug/ml)	704000	460000	520000		Group J (10 ug/ml)	308000	348000	272000				Raw Values				Comparison of raw values	p value
	672000	516000	588000			116000	312000	184000		Group	N	GM	SD	SEM		A vs. B	0.4242
										A	6	1.30133e+06	1.19017	1.07366		A vs. C	<.0001
Group E (1 ug/ml)	1312000	1376000	1240000		Group K (1 ug/ml)	760000	672000	624000		B	6	1.02535e+06	1.26418	1.10043		A vs. D	<.0001
	1488000	1280000	1168000			824000	552000	956000		C	6	210292	1.22249	1.08547		A vs. E	0.9786
										D	6	570105	1.17999	1.0699		A vs. F	0.9755
Group F (0.1 ug/ml)	1280000	1600000	1160000		Group L (0.1 ug/ml)	1192000	1040000	888000		E	6	1.30679e+06	1.08769	1.03491		A vs. G	<.0001
	1248000	1392000	1368000			908000	1080000	584000		F	6	1.33441e+06	1.11697	1.0462		A vs. H	0.0035
										G	6	647293	1.11721	1.04629		A vs. I	<.0001
										H	6	790625	1.26801	1.10179		A vs. J	<.0001
										I	6	17432.3	1.16272	1.06348		A vs. K	0.0003
										J	6	240633	1.52267	1.18727		A vs. L	0.1033
										K	6	719364	1.21977	1.08448		B vs. C	<.0001
										L	6	925993	1.28559	1.108		B vs. D	0.0003
																B vs. E	0.416
																B vs. F	0.343
																B vs. G	0.0091
																B vs. H	0.3494
																B vs. I	<.0001
																B vs. J	<.0001
																B vs. K	0.0843
																B vs. L	0.9191
																C vs. D	<.0001
																C vs. E	<.0001
																C vs. F	<.0001
																C vs. G	<.0001
																C vs. H	<.0001
																C vs. I	<.0001
																C vs. J	0.8908
																C vs. K	<.0001
																C vs. L	<.0001
																D vs. E	<.0001
																D vs. F	<.0001
																D vs. G	0.8908
																D vs. H	0.1259
																D vs. I	<.0001
																D vs. J	<.0001
																D vs. K	0.4354
																D vs. L	0.005
																E vs. F	0.9786
																E vs. G	<.0001
																E vs. H	0.0031
																E vs. I	<.0001
																E vs. J	<.0001
																E vs. K	0.0002
																E vs. L	0.0995
																F vs. G	<.0001
																F vs. H	0.002
																F vs. I	<.0001
																F vs. J	<.0001
																F vs. K	0.0001
																F vs. L	0.0705
																G vs. H	0.6014
																G vs. I	<.0001
																G vs. J	<.0001
																G vs. K	0.9191
																G vs. L	0.0801
																H vs. I	<.0001
																H vs. J	<.0001
																H vs. K	0.9191
																H vs. L	0.8167
																I vs. J	<.0001
																I vs. K	<.0001
																I vs. L	<.0001
																J vs. K	<.0001
																J vs. L	<.0001
																K vs. L	0.3764

[truncated: 5 more sheets: Fig.3C, Fig.3D, Fig.3E, Fig.6, Fig.7]
